# Supplementary material for: FRA2 Is a STAT5 Target Gene Regulated by IL-2 in Human CD4 T Cells
Source: PLoS One. 2014 Feb 28;9(2):e90370. doi: 10.1371/journal.pone.0090370 (PMC3938719; doi:10.1371/journal.pone.0090370)
Supplement: Table S1 — Mapping of STAT5 ChIP clones. Clones obtained from the libraries were mapped using to their Chromosomal location using the UCSC genome browser. (XLSX) [file pone.0090370.s001.xlsx]

## Sheet: Sheet1
Activated CD4 clones (STAT5 ChIP)	Chromosomal location
Ac(5a)_CD4_P4A01	chr18:60,034,770-60,035,362
Ac(5a)_CD4_P4A02	chr6:83,023,493-83,024,214
Ac(5a)_CD4_P4A06	chr20:20,640,226-20,640,485
Ac(5a)_CD4_P4A07	chr10:52,344,462-52,345,156
Ac(5a)_CD4_P4A08	chr2:144,135,146-144,135,395
Ac(5a)_CD4_P4A09	chr12:75,864,000-75,864,224
Ac(5a)_CD4_P4A11	chr13:101,194,560-101,194,924
Ac(5a)_CD4_P4A12	chr11:23,505,839-23,506,269
Ac(5a)_CD4_P4B03	chr13:83,730,029-83,730,405
Ac(5a)_CD4_P4B04	chr6:99,546,324-99,547,009
Ac(5a)_CD4_P4B06	chr8:57,128,121-57,128,506
Ac(5a)_CD4_P4B07	chr17:30,441,856-30,442,408
Ac(5a)_CD4_P4B12	chr3:195,191,353-195,191,636
Ac(5a)_CD4_P4C01	chr3:62,769,214-62,769,416
Ac(5a)_CD4_P4C02	chr9:38,874,700-38,875,237
Ac(5a)_CD4_P4C04	chr6:37,687,800-37,688,157
Ac(5a)_CD4_P4C07	chr2:21,165,445-21,166,133
Ac(5a)_CD4_P4C08	chr7:15,023,485-15,023,746
Ac(5a)_CD4_P4C10	chr3:29,224,581-29,225,248
Ac(5a)_CD4_P4C11	chr2:106,903,920-106,904,739
Ac(5a)_CD4_P4C12	chr12:78,364,099-78,364,485
Ac(5a)_CD4_P4D02	chr8:71,950,706-71,951,233
Ac(5a)_CD4_P4D04	chr20:39112265-39112803
Ac(5a)_CD4_P4D05	chr8:36,929,254-36,929,678
Ac(5a)_CD4_P4D07	chrX:14,754,350-14,755,124
Ac(5a)_CD4_P4D09	chr13:54,101,179-54,101,778
Ac(5a)_CD4_P4D10	chr20:40,075,760-40,076,349
Ac(5a)_CD4_P4D11	chr17:71,299,523-71,300,114
Ac(5a)_CD4_P4D12	chr18:10,385,895-10,386,613
Ac(5a)_CD4_P4E06	chr7:22,103,386-22,103,623
Ac(5a)_CD4_P4E09	chr10:76,954,980-76,955,260
Ac(5a)_CD4_P4E10	chr12:45,775,249-45,775,868
Ac(5a)_CD4_P4E12	chr2:241,415,879-241,416,395
Ac(5a)_CD4_P4F01	chr2:52,273,880-52,274,619
Ac(5a)_CD4_P4F02	chrX:67,347,602-67,347,942
Ac(5a)_CD4_P4F04	chr5:110,869,339-110,869,789
Ac(5a)_CD4_P4F05	chr4:175,129,278-175,129,739
Ac(5a)_CD4_P4F10	chr14:38,030,365-38,030,983
Ac(5a)_CD4_P4G02	chr9:126,319,227-126,319,398
Ac(5a)_CD4_P4G03	chr9:81,524,279-81,524,380
Ac(5a)_CD4_P4G06	chr5:82,315,983-82,316,409
Ac(5a)_CD4_P4G10	chr10:87,556,063-87,556,470
Ac(5a)_CD4_P4G12	chrY:21,599,860-21,600,162
Ac(5a)_CD4_P4H01	chr5:32,135,332-32,135,907
Ac(5a)_CD4_P4H10	chr10:26,006,470-26,006,683
Ac(5b)_CD4_P5A01	chr4:187,860,177-187,860,456
Ac(5b)_CD4_P5A03	chr2:141,713,380-141,713,898
Ac(5b)_CD4_P5A07	chr11:73,895,554-73,895,797
Ac(5b)_CD4_P5A11	chr1:240,578,538-240,579,443
Ac(5b)_CD4_P5B01	chr13:44,106,080-44,106,431
Ac(5b)_CD4_P5B02	chr5:24,572,051-24,572,334
Ac(5b)_CD4_P5B05	chr15:80,248,946-80,249,540
Ac(5b)_CD4_P5B08	chr7:87,312,778-87,312,916
Ac(5b)_CD4_P5B10	chr6:43,192,988-43,193,315
Ac(5b)_CD4_P5B11	chr12:2,809,464-2,809,813
Ac(5b)_CD4_P5B12	chr5:131,295,747-131,295,948
Ac(5b)_CD4_P5C02	chrY:6,749,106-6,749,313
Ac(5b)_CD4_P5C04	chr16:988,307-988,479
Ac(5b)_CD4_P5C05	chr11:110,648,754-110,649,146
Ac(5b)_CD4_P5C07	chr11:125,722,052-125,722,313
Ac(5b)_CD4_P5C08	chr18:67,530,359-67,531,112
Ac(5b)_CD4_P5C09	chr12:121,986,785-121,987,414
Ac(5b)_CD4_P5C10	chr7:46,945,391-46,945,622
Ac(5b)_CD4_P5D01	chr1:20,941,832-20,942,233
Ac(5b)_CD4_P5D03	chr3:52,753,157-52,753,438
Ac(5b)_CD4_P5D04	chr18:37,667,802-37,668,257
Ac(5b)_CD4_P5D11	chr15:26,030,201-26,030,581
Ac(5b)_CD4_P5E02	chr1:101,614,276-101,614,570
Ac(5b)_CD4_P5E06	chr11:22,031,348-22,031,933
Ac(5b)_CD4_P5E07	chr22:35,690,395-35,690,596
Ac(5b)_CD4_P5E08	chr10:24,154,078-24,154,685
Ac(5b)_CD4_P5E09	chr11:105,729,577-105,730,340
Ac(5b)_CD4_P5E11	chr12:128,372,552-128,372,952
Ac(5b)_CD4_P5E12	chr6:143,933,677-143,934,079
Ac(5b)_CD4_P5F03	chr12:48,059,600-48,060,024
Ac(5b)_CD4_P5F04	chr7:139,490,865-139,491,377
Ac(5b)_CD4_P5F07	chr3:115,012,428-115,012,986
Ac(5b)_CD4_P5F09	chr19:50,430,666-50,430,929
Ac(5b)_CD4_P5G01	chr12:86,656,702-86,657,099
Ac(5b)_CD4_P5G02	chr1:53,615,194-53,615,462
Ac(5b)_CD4_P5G07	chr4:164,312,996-164,313,223
Ac(5b)_CD4_P5H05	chr5:36,662,883-36,663,208
Ac(5b)_CD4_P5H06	chr1:185,429,836-185,430,361
Ac(5b)_CD4_P5H11	chr18:70,263,357-70,263,656
Ac(5a)_CD4_A01	chrX:13,786,124-13,786,427
Ac(5a)_CD4_A03	chr2:382,114-382,679
Ac(5a)_CD4_A04	chr18:33,361,204-33,361,651
Ac(5a)_CD4_A05	chr11:66,145,335-66,145,568
Ac(5a)_CD4_A07	chr2:179,002,637-179,002,782
Ac(5a)_CD4_A08	chr14:101,476,629-101,476,774
Ac(5a)_CD4_A09	chr2:155,916,015-155,916,480
Ac(5a)_CD4_A10	chr5:151,067,248-151,067,997
Ac(5a)_CD4_A12	chr7:155,013,554-155,013,801
Ac(5a)_CD4_B01	chr7:90,571,613-90,572,041
Ac(5a)_CD4_B03	chr2:28,487,132-28,487,836
Ac(5a)_CD4_B05	chr10:82,287,427-82,287,670
Ac(5a)_CD4_B06	chr19:16,785,692-16,785,967
Ac(5a)_CD4_B08	chr16:879,758-879,980
Ac(5b)_CD4_C03	chr5:98,363,642-98,364,055
Ac(5b)_CD4_C06	chr2:76,393,356-76,394,006
Ac(5b)_CD4_C07	chr13:43,029,653-43,029,908
Ac(5b)_CD4_C08	chr6:1,907,391-1,907,607
Ac(5b)_CD4_C11	chr8:55,072,718-55,073,060
Ac(5b)_CD4_C12	chr21:34,442,871-34,443,142
Ac(5b)_CD4_D02	chr18:11,651,702-11,652,250
